# Supplementary material for: Kidney Stones as Minerals: How Methods from Geology Could Inform Urolithiasis Treatment
Source: J Clin Med. 2025 Feb 5;14(3):997. doi: 10.3390/jcm14030997 (PMC11818645; doi:10.3390/jcm14030997)
Supplement: Supplementary file 1 [file jcm-14-00997-s001.zip]

Archive with 1 entries (1 files):
- jcm-3378928-supplementary.pdf
